# Supplementary material for: Lysosomal Dysfunction: Connecting the Dots in the Landscape of Human Diseases
Source: Biology (Basel). 2024 Jan 7;13(1):34. doi: 10.3390/biology13010034 (PMC10813815; doi:10.3390/biology13010034)
Supplement: Supplementary file 1 [file biology-13-00034-s001.zip]

Archive with 1 entries (1 files):
- biology-2755159-supplementary.pdf
